# Supplementary material for: Mathematical modelling of breast cancer cells in response to endocrine therapy and Cdk4/6 inhibition
Source: J R Soc Interface. 2020 Aug 26;17(169):20200339. doi: 10.1098/rsif.2020.0339 (PMC7482571; doi:10.1098/rsif.2020.0339)
Supplement: SBML Version of the Model [file rsif20200339supp5.zip]

Archive with 1 entries (1 files):
- rsif20200339supp5.xml
