# Supplementary material for: Mathematical modelling of breast cancer cells in response to endocrine therapy and Cdk4/6 inhibition
Source: J R Soc Interface. 2020 Aug 26;17(169):20200339. doi: 10.1098/rsif.2020.0339 (PMC7482571; doi:10.1098/rsif.2020.0339)
Supplement: Raw Data from the Experiments: Western Blot Intensities and Coulter Counter Counts [file rsif20200339supp6.xlsx]

## Sheet: Westernblot Rep1
+E2								+E2+ICI(500nM)
	0	4h	1d	3d	6d	7d			0	4h	1d	3d	6d	7d
actin	17.19	18.901	18.454	17.282	16.601	11.572		actin	17.383	17.924	16.419	17.679	16.119	14.475
tubulin	16.133	16.619	17.228	18.529	18.714	12.777		tubulin	19.059	19.916	16.786	18.648	15.683	9.909
c-Myc	12.94	16.026	17.646	18.417	18.193	16.778		c-Myc	34.684	23.706	13.445	13.162	7.486	7.517
total cyclinD1	13.65	14.609	20.169	19.707	12.581	19.283		total cyclinD1	22.705	17.483	16.283	18.215	13.594	11.721
ERa	11.371	18.25	17.292	19.843	19.406	13.838		ERa	18.195	14.835	13.636	19.555	17.917	15.861
p21	11.433	12.192	18.514	15.571	20.532	21.758		p21	5.562	17.688	19.474	23.982	19.403	13.891
RB1-pp(S612)	17.007	17.036	17.184	17.531	16.667	14.574		RB1-pp(S612)	21.995	20.892	18.535	14.368	11.393	12.817
total RB1	20.888	16.998	16.559	17.269	15.586	12.701		total RB1	50.426	38.894	4.577	1.595	1.433	3.076
-E2								-E2+ICI(500nM)
	0	4h	1d	3d	6d	7d			0	4h	1d	3d	6d	7d
actin	17.369	16.567	17.302	15.296	17.976	15.49		actin	14.408	16.392	18.063	17.877	18.068	15.194
tubulin	15.087	17.125	19.239	18.272	17.624	12.653		tubulin	18.262	17.168	18.656	19.135	17.335	9.443
c-Myc	25.118	16.211	22.269	24.812	7.176	4.414		c-Myc	38.382	23.769	13.973	12.025	6.632	5.219
total cyclinD1	17.287	13.731	18.482	18.628	16.221	15.651		total cyclinD1	19.909	18.197	16.71	15.588	14.844	14.753
ERa	6.361	8.729	18.298	20.058	23.397	23.157		ERa	17.53	18.338	18.36	17.512	15.894	12.366
p21	13.871	14.004	17.131	16.817	18.97	19.207		p21	8.259	13.099	23.693	21.865	17.482	15.602
RB1-pp(S612)	21.148	20.767	18.726	18.494	12.587	8.278		RB1-pp(S612)	25.912	24.954	14.746	13.235	11.615	9.538
total RB1	33.273	25.518	13.212	21.417	6.292	0.288		total RB1	50.51	38.615	3.659	1.679	1.71	3.827
	0	+E2 1d	+E2 3d	+E2 6d	+E2 7d	+E2+palbo(1uM) 1d	+E2+palbo(1uM) 3d	+E2+palbo(1uM) 6d	+E2+palbo(1uM) 7d	-E2+palbo(uM) 1d	-E2+palbo(uM) 3d	-E2+palbo(uM) 6d	-E2+palbo(uM) 7d
actin	7.791	7.296	7.734	6.939	7.763	6.299	7.285	8.794	8.278	6.489	7.839	8.587	8.908
c-Myc	11.406	13.117	13.104	10.486	11.629	8.974	6.916	4.978	5.046	6.126	5.694	1.253	1.271
RB1-pp(S612)	10.107	11.175	11.944	11.398	8.418	9.227	10.446	6.432	5.251	5.939	6.391	1.228	2.044

## Sheet: Westernblot Rep2
+E2								+E2+ICI(500nM)
	0	4h	1d	3d	6d	7d			0	4h	1d	3d	6d	7d
actin	18.273	17.808	17.612	17.113	15.804	13.39		actin	15.592	15.387	16.722	18.258	18.558	15.484
tubulin	17.146	18.061	19.627	19.824	13.589	11.753		tubulin	16.49	15.972	17.281	16.602	17.181	16.474
c-Myc	16.45	17.159	19.122	18.97	15.11	13.189		c-Myc	29.526	20.489	20.385	16.202	7.878	5.52
total cyclinD1	15.072	14.196	15.727	18.403	17.744	18.856		total cyclinD1	15.157	16.047	17.592	18.078	17.397	15.729
ERa	14.758	17.513	18.869	16.26	17.102	15.497		ERa	19.815	17.074	17.585	14.525	16.227	14.775
p21	16.592	12.944	11.927	17.95	19.187	21.4		p21	11.975	14.285	17.646	19.386	18.414	18.295
RB1-pp(S612)	16.262	16.894	16.678	16.769	16.245	17.152		RB1-pp(S612)	18.117	17.869	17.2	16.856	15.159	14.798
total RB1	13.869	17.569	17.398	16.326	16.101	18.738		total RB1	18.987	40.939	11.97	4.8	12.313	10.991
-E2								-E2+ICI(500nM)
	0	4h	1d	3d	6d	7d			0	4h	1d	3d	6d	7d
actin	16.733	17.064	16.877	15.601	17.865	15.86		actin	14.069	16.085	15.969	18.142	20.244	15.491
tubulin	16.061	17.415	17.645	18.759	16.972	13.147		tubulin	15.108	18.251	19.881	18.151	17.376	11.233
c-Myc	22.196	21.148	24.98	21.793	5.47	4.414		c-Myc	33.838	24.856	20.586	12.691	4.753	3.276
total cyclinD1	15.254	16.191	17.784	18.698	16.685	15.389		total cyclinD1	15.002	18.001	19.289	18.389	15.724	13.595
ERa	9.238	12.247	19.169	19.8	19.327	20.22		ERa	20.389	18.454	17.84	16.353	14.778	12.186
p21	10.488	13.013	14.925	20.467	22.164	18.943		p21	12.857	15.856	20.252	19.029	15.182	16.824
RB1-pp(S612)	18.363	18.953	18.889	18.211	13.038	12.545		RB1-pp(S612)	25.029	27.16	21.236	13.189	9.246	4.14
total RB1	19.325	38.065	8.108	12.509	10.14	11.853		total RB1	31.939	39.62	19.887	3.529	3.813	1.212
	0	+E2 1d	+E2 3d	+E2 6d	+E2 7d	+E2+palbo(1uM) 1d	+E2+palbo(1uM) 3d	+E2+palbo(1uM) 6d	+E2+palbo(1uM) 7d	-E2+palbo(1uM) 1d	-E2+palbo(1uM) day3	-E2+palbo(1uM) day6	-E2+palbo(1uM) day7
actin	6.604	7.275	7.071	6.251	6.42	6.798	7.551	7.865	8.002	7.059	8.607	10.295	10.202
c-Myc	10.273	11.74	12.256	10.719	11.234	10.299	7.765	5.278	4.127	7.168	4.857	2.255	2.03
RB1-pp(S612)	10.749	9.973	11.197	8.841	9.585	9.158	9.141	8.087	6.011	5.384	6.693	2.446	2.735

## Sheet: Westernblot Rep3
+E2								+E2+ICI(500nM)
	0	4h	1d	3d	6d	7d			0	4h	1d	3d	6d	7d
actin	16.621	17.025	17.196	16.964	17.135	15.059		actin	16.65	16.766	16.907	17.792	16.273	15.612
tubulin	16.022	17.996	17.688	17.737	15.788	14.769		tubulin	15.095	17.306	16.989	18.596	16.734	15.279
c-Myc	16.838	17.175	20.207	18.95	13.614	13.216		c-Myc	34.372	23.824	21.524	12.711	5.499	2.07
total cyclinD1	16.572	15.313	18.887	16.543	17.009	15.676		total cyclinD1	18.203	15.744	16.307	19.55	15.876	14.321
ERa	15.484	16.646	20.869	18.364	14.919	13.718		ERa	19.505	16.871	19.893	14.558	15.44	13.734
p21	10.814	13.21	14.037	20.366	20.869	20.704		p21	20.787	23.883	25.263	15.348	9.812	4.907
RB1-pp(S612)	13.225	15.055	17.095	17.794	20.076	16.753		RB1-pp(S612)	21.904	22.44	17.233	14.019	12.414	11.99
total RB1	19.713	17.719	17.404	18.118	16.571	10.474		total RB1	36.74	25.272	15.777	1.836	12.663	7.713
-E2								-E2+ICI(500nM)
	0	4h	1d	3d	6d	7d			0	4h	1d	3d	6d	7d
actin	18.464	16.945	15.304	15.809	16.953	16.525		actin	14.252	14.188	16.794	19.088	18.948	16.731
tubulin	16.254	17.051	17.645	18.023	16.351	14.676		tubulin	15.372	15.206	18.005	17.622	18.558	15.237
c-Myc	23.508	18.305	26.027	22.206	5.284	4.67		c-Myc	38.494	20.348	18.369	12.37	6.886	3.533
total cyclinD1	16.606	15.381	17.307	20.62	15.928	14.158		total cyclinD1	17.092	18.44	21.175	20.094	15.288	7.911
ERa	6.372	9.183	20.363	22.861	21.113	20.108		ERa	25.108	17.76	19.976	13.023	12.909	11.223
p21	15.585	9.429	12.569	20.638	22.361	19.418		p21	12.335	11.836	22.72	23.974	19.393	9.741
RB1-pp(S612)	20.638	20.672	19.931	17.646	11.964	9.149		RB1-pp(S612)	28.396	27.336	13.643	9.393	11.185	10.048
total RB1	25.341	24.715	9.687	17.727	10.485	12.045		total RB1	39.189	34.909	14.807	10.109	0.854	0.132
	0	+E2 1d	+E2 3d	+E2 6d	+E2 7d	+E2+palbo(1uM) 1d	+E2+palbo(1uM) 3d	+E2+palbo(1uM) 6d	+E2+palbo(1uM) 7d	-E2+palbo(1uM) 1d	-E2+palbo(1uM) 3d	-E2+palbo(1uM) 6d	-E2+palbo(1uM) 7d
actin	6.852	7.814	6.984	6.7	6.883	6.281	7.72	8.218	8.159	6.585	8.471	9.26	10.073
c-Myc	13.156	11.589	12.101	10.406	10.942	9.645	8.059	5.911	4.692	6.683	4.176	1.434	1.208
RB1-pp(S612)	10.322	9.709	12.229	10.498	10.004	7.188	9.872	7.701	6.683	6.123	6.629	1.254	1.789

## Sheet: Cell number Rep1
Day 0
Sample	Counter Read
+E2 #1	102
+E2 #2	108
+E2 #3	93
Day 1						Day 1
-E2			+E2+ICI(500nM)			-E2			+E2+ICI(500nM)				Day 0	Day 1	Day 3	Day 6	Day 7
Sample	Counter Read		Sample	Counter Read		Sample	Counter Read		Sample	Counter Read		-E2	1	1.33274	3.01657	9.75988	10.895
-E2 #1	147		+E2+ICI(500nM) #1	121		-E2 #1	1.44118		+E2+ICI(500nM) #1	1.18627		+E2+ICI(500nM)	1	1.29945	2.34939	3.37556	4.12205
-E2 #2	131		+E2+ICI(500nM) #2	128		-E2 #2	1.21296		+E2+ICI(500nM) #2	1.18519		-E2+ICI(500nM)	1	1.31301	2.10266	2.84227	2.88489
-E2 #3	125		+E2+ICI(500nM) #3	142		-E2 #3	1.34409		+E2+ICI(500nM) #3	1.52688
-E2+ICI(500nM)						-E2+ICI(500nM)
Sample	Counter Read					Sample	Counter Read
-E2+ICI(500nM) #1	137					-E2+ICI(500nM) #1	1.34314
-E2+ICI(500nM) #2	141					-E2+ICI(500nM) #2	1.30556
-E2+ICI(500nM) #3	120					-E2+ICI(500nM) #3	1.29032
Day 3						Day 3
-E2			+E2+ICI(500nM)			-E2			+E2+ICI(500nM)
Sample	Counter Read		Sample	Counter Read		Sample	Counter Read		Sample	Counter Read
-E2 #1	309		+E2+ICI(500nM) #1	259		-E2 #1	3.02941		+E2+ICI(500nM) #1	2.53922
-E2 #2	296		+E2+ICI(500nM) #2	228		-E2 #2	2.74074		+E2+ICI(500nM) #2	2.11111
-E2 #3	305		+E2+ICI(500nM) #3	223		-E2 #3	3.27957		+E2+ICI(500nM) #3	2.39785
-E2+ICI(500nM)						-E2+ICI(500nM)
Sample	Counter Read					Sample	Counter Read
-E2+ICI(500nM) #1	226					-E2+ICI(500nM) #1	2.21569
-E2+ICI(500nM) #2	219					-E2+ICI(500nM) #2	2.02778
-E2+ICI(500nM) #3	192					-E2+ICI(500nM) #3	2.06452
Day 6						Day 6
-E2			+E2+ICI(500nM)			-E2			+E2+ICI(500nM)
Sample	Counter Read		Sample	Counter Read		Sample	Counter Read		Sample	Counter Read
-E2 #1	979		+E2+ICI(500nM) #1	328		-E2 #1	9.59804		+E2+ICI(500nM) #1	3.21569
-E2 #2	998		+E2+ICI(500nM) #2	362		-E2 #2	9.24074		+E2+ICI(500nM) #2	3.35185
-E2 #3	971		+E2+ICI(500nM) #3	331		-E2 #3	10.4409		+E2+ICI(500nM) #3	3.55914
-E2+ICI(500nM)						-E2+ICI(500nM)
Sample	Counter Read					Sample	Counter Read
-E2+ICI(500nM) #1	279					-E2+ICI(500nM) #1	2.73529
-E2+ICI(500nM) #2	298					-E2+ICI(500nM) #2	2.75926
-E2+ICI(500nM) #3	282					-E2+ICI(500nM) #3	3.03226
Day 7						Day 7
-E2			+E2+ICI(500nM)			-E2			+E2+ICI(500nM)
Sample	Counter Read		Sample	Counter Read		Sample	Counter Read		Sample	Counter Read
-E2 #1	1106		+E2+ICI(500nM) #1	426		-E2 #1	10.8431		+E2+ICI(500nM) #1	4.17647
-E2 #2	1157		+E2+ICI(500nM) #2	377		-E2 #2	10.713		+E2+ICI(500nM) #2	3.49074
-E2 #3	1035		+E2+ICI(500nM) #3	437		-E2 #3	11.129		+E2+ICI(500nM) #3	4.69892
-E2+ICI(500nM)						-E2+ICI(500nM)
Sample	Counter Read					Sample	Counter Read
-E2+ICI(500nM) #1	301					-E2+ICI(500nM) #1	2.95098
-E2+ICI(500nM) #2	292					-E2+ICI(500nM) #2	2.7037
-E2+ICI(500nM) #3	279					-E2+ICI(500nM) #3	3
Palbo
Day 0
Sample	Counter Read
+E2 #1	185
+E2 #2	173
+E2 #3	164
Day 1						Day 1
+E2			+E2+palbo(1uM)			0			+E2+palbo(1uM)				Day 0	Day 1	Day 3	Day 6	Day 7
Sample	Counter Read		Sample	Counter Read		Sample	Counter Read		Sample	Counter Read		+E2	1	1.74929	4.79215	15.6567	18.3181
+E2 #1	300		+E2+palbo(1uM) #1	281		+E2 #1	1.62162		+E2+palbo(1uM) #1	1.51892		+E2+palbo(1uM)	1	1.63716	2.25056	2.5747	2.90648
+E2 #2	294		+E2+palbo(1uM) #2	281		+E2 #2	1.69942		+E2+palbo(1uM) #2	1.62428		-E2+palbo(1uM)	1	1.07587	1.30088	1.14386	1.31934
+E2 #3	316		+E2+palbo(1uM) #3	290		+E2 #3	1.92683		+E2+palbo(1uM) #3	1.76829
-E2+palbo(1uM)						-E2+palbo(1uM)
Sample	Counter Read					Sample	Counter Read
-E2+palbo(1uM) #1	197					-E2+palbo(1uM) #1	1.06486
-E2+palbo(1uM) #2	179					-E2+palbo(1uM) #2	1.03468
-E2+palbo(1uM) #3	185					-E2+palbo(1uM) #3	1.12805
Day 3						Day 3
+E2			+E2+palbo(1uM)			+E2			+E2+palbo(1uM)
Sample	Counter Read		Sample	Counter Read		Sample	Counter Read		Sample	Counter Read
+E2 #1	880		+E2+palbo(1uM) #1	384		+E2 #1	4.75676		+E2+palbo(1uM) #1	2.07568
+E2 #2	776		+E2+palbo(1uM) #2	387		+E2 #2	4.48555		+E2+palbo(1uM) #2	2.23699
+E2 #3	842		+E2+palbo(1uM) #3	400		+E2 #3	5.13415		+E2+palbo(1uM) #3	2.43902
-E2+palbo(1uM)						-E2+palbo(1uM)
Sample	Counter Read					Sample	Counter Read
-E2+palbo(1uM) #1	223					-E2+palbo(1uM) #1	1.20541
-E2+palbo(1uM) #2	224					-E2+palbo(1uM) #2	1.2948
-E2+palbo(1uM) #3	230					-E2+palbo(1uM) #3	1.40244
Day 6						Day 6
+E2			+E2+palbo(1uM)			+E2			+E2+palbo(1uM)
Sample	Counter Read		Sample	Counter Read		Sample	Counter Read		Sample	Counter Read
+E2 #1	2737		+E2+palbo(1uM) #1	457		+E2 #1	14.7946		+E2+palbo(1uM) #1	2.47027
+E2 #2	2849		+E2+palbo(1uM) #2	430		+E2 #2	16.4682		+E2+palbo(1uM) #2	2.48555
+E2 #3	2576		+E2+palbo(1uM) #3	454		+E2 #3	15.7073		+E2+palbo(1uM) #3	2.76829
-E2+palbo(1uM)						-E2+palbo(1uM)
Sample	Counter Read					Sample	Counter Read
-E2+palbo(1uM) #1	212					-E2+palbo(1uM) #1	1.14595
-E2+palbo(1uM) #2	176					-E2+palbo(1uM) #2	1.01734
-E2+palbo(1uM) #3	208					-E2+palbo(1uM) #3	1.26829
Day 7						Day 7
+E2			+E2+palbo(1uM)			+E2			+E2+palbo(1uM)
Sample	Counter Read		Sample	Counter Read		Sample	Counter Read		Sample	Counter Read
+E2 #1	3261		+E2+palbo(1uM) #1	474		+E2 #1	17.627		+E2+palbo(1uM) #1	2.56216
+E2 #2	2986		+E2+palbo(1uM) #2	523		+E2 #2	17.2601		+E2+palbo(1uM) #2	3.02312
+E2 #3	3291		+E2+palbo(1uM) #3	514		+E2 #3	20.0671		+E2+palbo(1uM) #3	3.13415
-E2+palbo(1uM)						-E2+palbo(1uM)
Sample	Counter Read					Sample	Counter Read
-E2+palbo(1uM) #1	220					-E2+palbo(1uM) #1	1.18919
-E2+palbo(1uM) #2	229					-E2+palbo(1uM) #2	1.3237
-E2+palbo(1uM) #3	237					-E2+palbo(1uM) #3	1.44512

## Sheet: Cell number Rep2
Day 0
Sample	Counter Read
+E2 #1	120
+E2 #2	124
+E2 #3	125
Day 1						Day 1
-E2			+E2+ICI(500nM)			-E2			+E2+ICI(500nM)				Day 0	Day 1	Day 3	Day 6	Day 7
Sample	Counter Read		Sample	Counter Read		Sample	Counter Read		Sample	Counter Read		-E2	1	1.23139	3.19194	6.40661	7.55413
-E2 #1	160		+E2+ICI(500nM) #1	139		-E2 #1	1.33333		+E2+ICI(500nM) #1	1.15833		+E2+ICI(500nM)	1	1.13585	2.36099	3.30277	3.3607
-E2 #2	137		+E2+ICI(500nM) #2	143		-E2 #2	1.10484		+E2+ICI(500nM) #2	1.15323		-E2+ICI(500nM)	1	1.11737	2.01513	2.72461	3.13749
-E2 #3	157		+E2+ICI(500nM) #3	137		-E2 #3	1.256		+E2+ICI(500nM) #3	1.096
-E2+ICI(500nM)						-E2+ICI(500nM)
Sample	Counter Read					Sample	Counter Read
-E2+ICI(500nM) #1	142					-E2+ICI(500nM) #1	1.18333
-E2+ICI(500nM) #2	136					-E2+ICI(500nM) #2	1.09677
-E2+ICI(500nM) #3	134					-E2+ICI(500nM) #3	1.072
Day 3						Day 3
-E2			+E2+ICI(500nM)			-E2			+E2+ICI(500nM)
Sample	Counter Read		Sample	Counter Read		Sample	Counter Read		Sample	Counter Read
-E2 #1	380		+E2+ICI(500nM) #1	287		-E2 #1	3.16667		+E2+ICI(500nM) #1	2.39167
-E2 #2	390		+E2+ICI(500nM) #2	299		-E2 #2	3.14516		+E2+ICI(500nM) #2	2.41129
-E2 #3	408		+E2+ICI(500nM) #3	285		-E2 #3	3.264		+E2+ICI(500nM) #3	2.28
-E2+ICI(500nM)						-E2+ICI(500nM)
Sample	Counter Read					Sample	Counter Read
-E2+ICI(500nM) #1	254					-E2+ICI(500nM) #1	2.11667
-E2+ICI(500nM) #2	259					-E2+ICI(500nM) #2	2.08871
-E2+ICI(500nM) #3	230					-E2+ICI(500nM) #3	1.84
Day 6						Day 6
-E2			+E2+ICI(500nM)			-E2			+E2+ICI(500nM)
Sample	Counter Read		Sample	Counter Read		Sample	Counter Read		Sample	Counter Read
-E2 #1	843		+E2+ICI(500nM) #1	418		-E2 #1	7.025		+E2+ICI(500nM) #1	3.48333
-E2 #2	788		+E2+ICI(500nM) #2	387		-E2 #2	6.35484		+E2+ICI(500nM) #2	3.12097
-E2 #3	730		+E2+ICI(500nM) #3	413		-E2 #3	5.84		+E2+ICI(500nM) #3	3.304
-E2+ICI(500nM)						-E2+ICI(500nM)
Sample	Counter Read					Sample	Counter Read
-E2+ICI(500nM) #1	338					-E2+ICI(500nM) #1	2.81667
-E2+ICI(500nM) #2	328					-E2+ICI(500nM) #2	2.64516
-E2+ICI(500nM) #3	339					-E2+ICI(500nM) #3	2.712
Day 7						Day 7
-E2			+E2+ICI(500nM)			-E2			+E2+ICI(500nM)
Sample	Counter Read		Sample	Counter Read		Sample	Counter Read		Sample	Counter Read
-E2 #1	917		+E2+ICI(500nM) #1	429		-E2 #1	7.64167		+E2+ICI(500nM) #1	3.575
-E2 #2	941		+E2+ICI(500nM) #2	420		-E2 #2	7.58871		+E2+ICI(500nM) #2	3.3871
-E2 #3	929		+E2+ICI(500nM) #3	390		-E2 #3	7.432		+E2+ICI(500nM) #3	3.12
-E2+ICI(500nM)						-E2+ICI(500nM)
Sample	Counter Read					Sample	Counter Read
-E2+ICI(500nM) #1	398					-E2+ICI(500nM) #1	3.31667
-E2+ICI(500nM) #2	369					-E2+ICI(500nM) #2	2.97581
-E2+ICI(500nM) #3	390					-E2+ICI(500nM) #3	3.12
Palbo
Day 0
Sample	Counter Read
+E2 #1	221
+E2 #2	201
+E2 #3	215
Day 1						Day 1
+E2			+E2+palbo(1uM)			+E2			+E2+palbo(1uM)				Day 0	Day 1	Day 3	Day 6	Day 7
Sample	Counter Read		Sample	Counter Read		Sample	Counter Read		Sample	Counter Read		+E2	1	1.76363	4.78165	15.9425	21.152
+E2 #1	381		+E2+palbo(1uM) #1	300		+E2 #1	1.72398		+E2+palbo(1uM) #1	1.35747		+E2+palbo(1uM)	1	1.46725	2.34057	3.02626	3.11562
+E2 #2	386		+E2+palbo(1uM) #2	309		+E2 #2	1.9204		+E2+palbo(1uM) #2	1.53731		-E2+palbo(1uM)	1	1.05098	1.35033	1.07411	1.26413
+E2 #3	354		+E2+palbo(1uM) #3	324		+E2 #3	1.64651		+E2+palbo(1uM) #3	1.50698
-E2+palbo(1uM)						-E2+palbo(1uM)
Sample	Counter Read					Sample	Counter Read
-E2+palbo(1uM) #1	227					-E2+palbo(1uM) #1	1.02715
-E2+palbo(1uM) #2	216					-E2+palbo(1uM) #2	1.07463
-E2+palbo(1uM) #3	226					-E2+palbo(1uM) #3	1.05116
Day 3						Day 3
+E2			+E2+palbo(1uM)			+E2			+E2+palbo(1uM)
Sample	Counter Read		Sample	Counter Read		Sample	Counter Read		Sample	Counter Read
+E2 #1	974		+E2+palbo(1uM) #1	501		+E2 #1	4.40724		+E2+palbo(1uM) #1	2.26697
+E2 #2	985		+E2+palbo(1uM) #2	492		+E2 #2	4.9005		+E2+palbo(1uM) #2	2.44776
+E2 #3	1083		+E2+palbo(1uM) #3	496		+E2 #3	5.03721		+E2+palbo(1uM) #3	2.30698
-E2+palbo(1uM)						-E2+palbo(1uM)
Sample	Counter Read					Sample	Counter Read
-E2+palbo(1uM) #1	263					-E2+palbo(1uM) #1	1.19005
-E2+palbo(1uM) #2	303					-E2+palbo(1uM) #2	1.50746
-E2+palbo(1uM) #3	291					-E2+palbo(1uM) #3	1.35349
Day 6						Day 6
+E2			+E2+palbo(1uM)			+E2			+E2+palbo(1uM)
Sample	Counter Read		Sample	Counter Read		Sample	Counter Read		Sample	Counter Read
+E2 #1	3467		+E2+palbo(1uM) #1	660		+E2 #1	15.6878		+E2+palbo(1uM) #1	2.98643
+E2 #2	3389		+E2+palbo(1uM) #2	644		+E2 #2	16.8607		+E2+palbo(1uM) #2	3.20398
+E2 #3	3285		+E2+palbo(1uM) #3	621		+E2 #3	15.2791		+E2+palbo(1uM) #3	2.88837
-E2+palbo(1uM)						-E2+palbo(1uM)
Sample	Counter Read					Sample	Counter Read
-E2+palbo(1uM) #1	229					-E2+palbo(1uM) #1	1.0362
-E2+palbo(1uM) #2	230					-E2+palbo(1uM) #2	1.14428
-E2+palbo(1uM) #3	224					-E2+palbo(1uM) #3	1.04186
Day 7						Day 7
+E2			+E2+palbo(1uM)			+E2			+E2+palbo(1uM)
Sample	Counter Read		Sample	Counter Read		Sample	Counter Read		Sample	Counter Read
+E2 #1	4614		+E2+palbo(1uM) #1	633		+E2 #1	20.8778		+E2+palbo(1uM) #1	2.86425
+E2 #2	4513		+E2+palbo(1uM) #2	657		+E2 #2	22.4527		+E2+palbo(1uM) #2	3.26866
+E2 #3	4327		+E2+palbo(1uM) #3	691		+E2 #3	20.1256		+E2+palbo(1uM) #3	3.21395
-E2+palbo(1uM)						-E2+palbo(1uM)
Sample	Counter Read					Sample	Counter Read
-E2+palbo(1uM) #1	238					-E2+palbo(1uM) #1	1.07692
-E2+palbo(1uM) #2	299					-E2+palbo(1uM) #2	1.48756
-E2+palbo(1uM) #3	264					-E2+palbo(1uM) #3	1.22791

## Sheet: Cell number Rep3
Day 0						Mathematical modeling of breast cancer cells in response to endocrine therapy and Cdk4/6 inhibition
Sample	Counter Read					Journal of the Royal Society Interface
+E2 #1	103					Wei He, Diane M. Demas, Isabel P. Conde, Ayesha N. Shajahan-Haq, William T. Baumann
+E2 #2	97
+E2 #3	91
Day 1						Day 1
-E2			+E2+ICI(500nM)			-E2			+E2+ICI(500nM)				Day 0	Day 1	Day 3	Day 6	Day 7
Sample	Counter Read		Sample	Counter Read		Sample	Counter Read		Sample	Counter Read		-E2	1	1.40135	5.10869	10.7287	11.3635
-E2 #1	136		+E2+ICI(500nM) #1	163		-E2 #1	1.32039		+E2+ICI(500nM) #1	1.58252		+E2+ICI(500nM)	1	1.59703	2.86283	4.05791	4.03622
-E2 #2	155		+E2+ICI(500nM) #2	162		-E2 #2	1.59794		+E2+ICI(500nM) #2	1.6701		-E2+ICI(500nM)	1	1.37566	2.856	3.26665	3.28684
-E2 #3	117		+E2+ICI(500nM) #3	140		-E2 #3	1.28571		+E2+ICI(500nM) #3	1.53846
-E2+ICI(500nM)						-E2+ICI(500nM)
Sample	Counter Read					Sample	Counter Read
-E2+ICI(500nM) #1	137					-E2+ICI(500nM) #1	1.3301
-E2+ICI(500nM) #2	121					-E2+ICI(500nM) #2	1.24742
-E2+ICI(500nM) #3	141					-E2+ICI(500nM) #3	1.54945
Day 3						Day 3
-E2			+E2+ICI(500nM)			-E2			+E2+ICI(500nM)
Sample	Counter Read		Sample	Counter Read		Sample	Counter Read		Sample	Counter Read
-E2 #1	484		+E2+ICI(500nM) #1	280		-E2 #1	4.69903		+E2+ICI(500nM) #1	2.71845
-E2 #2	484		+E2+ICI(500nM) #2	272		-E2 #2	4.98969		+E2+ICI(500nM) #2	2.80412
-E2 #3	513		+E2+ICI(500nM) #3	279		-E2 #3	5.63736		+E2+ICI(500nM) #3	3.06593
-E2+ICI(500nM)						-E2+ICI(500nM)
Sample	Counter Read					Sample	Counter Read
-E2+ICI(500nM) #1	297					-E2+ICI(500nM) #1	2.8835
-E2+ICI(500nM) #2	254					-E2+ICI(500nM) #2	2.61856
-E2+ICI(500nM) #3	279					-E2+ICI(500nM) #3	3.06593
Day 6						Day 6
-E2			+E2+ICI(500nM)			-E2			+E2+ICI(500nM)
Sample	Counter Read		Sample	Counter Read		Sample	Counter Read		Sample	Counter Read
-E2 #1	1006		+E2+ICI(500nM) #1	404		-E2 #1	9.76699		+E2+ICI(500nM) #1	3.92233
-E2 #2	1000		+E2+ICI(500nM) #2	390		-E2 #2	10.3093		+E2+ICI(500nM) #2	4.02062
-E2 #3	1102		+E2+ICI(500nM) #3	385		-E2 #3	12.1099		+E2+ICI(500nM) #3	4.23077
-E2+ICI(500nM)						-E2+ICI(500nM)
Sample	Counter Read					Sample	Counter Read
-E2+ICI(500nM) #1	335					-E2+ICI(500nM) #1	3.25243
-E2+ICI(500nM) #2	310					-E2+ICI(500nM) #2	3.19588
-E2+ICI(500nM) #3	305					-E2+ICI(500nM) #3	3.35165
Day 7						Day 7
-E2			+E2+ICI(500nM)			+E2			+E2+ICI(500nM)
Sample	Counter Read		Sample	Counter Read		Sample	Counter Read		Sample	Counter Read
-E2 #1	1122		+E2+ICI(500nM) #1	392		+E2 #1	10.8932		+E2+ICI(500nM) #1	3.80583
-E2 #2	1084		+E2+ICI(500nM) #2	379		+E2 #2	11.1753		+E2+ICI(500nM) #2	3.90722
-E2 #3	1094		+E2+ICI(500nM) #3	400		+E2 #3	12.022		+E2+ICI(500nM) #3	4.3956
-E2+ICI(500nM)						-E2+ICI(500nM)
Sample	Counter Read					Sample	Counter Read
-E2+ICI(500nM) #1	313					-E2+ICI(500nM) #1	3.03883
-E2+ICI(500nM) #2	327					-E2+ICI(500nM) #2	3.37113
-E2+ICI(500nM) #3	314					-E2+ICI(500nM) #3	3.45055
Palbo
Day 0
Sample	Counter Read
+E2 #1	157
+E2 #2	175
+E2 #3	171
Day 1						Day 1
+E2			+E2+palbo(1uM)			+E2			+E2+palbo(1uM)				Day 0	Day 1	Day 3	Day 6	Day 7
Sample	Counter Read		Sample	Counter Read		Sample	Counter Read		Sample	Counter Read		+E2	1	1.69694	6.45945	24.4356	25.1847
+E2 #1	273		+E2+palbo(1uM) #1	247		+E2 #1	1.73885		+E2+palbo(1uM) #1	1.57325		+E2+palbo(1uM)	1	1.60298	3.08391	4.48496	4.23933
+E2 #2	298		+E2+palbo(1uM) #2	293		+E2 #2	1.70286		+E2+palbo(1uM) #2	1.67429		-E2+palbo(1uM)	1	1.30509	1.72781	1.67798	1.69786
+E2 #3	282		+E2+palbo(1uM) #3	267		+E2 #3	1.64912		+E2+palbo(1uM) #3	1.5614
-E2+palbo(1uM)						-E2+palbo(1uM)
Sample	Counter Read					Sample	Counter Read
-E2+palbo(1uM) #1	239					-E2+palbo(1uM) #1	1.52229
-E2+palbo(1uM) #2	210					-E2+palbo(1uM) #2	1.2
-E2+palbo(1uM) #3	204					-E2+palbo(1uM) #3	1.19298
Day 3						Day 3
+E2			+E2+palbo(1uM)			+E2			+E2+palbo(1uM)
Sample	Counter Read		Sample	Counter Read		Sample	Counter Read		Sample	Counter Read
+E2 #1	1172		+E2+palbo(1uM) #1	524		+E2 #1	7.46497		+E2+palbo(1uM) #1	3.33758
+E2 #2	998		+E2+palbo(1uM) #2	511		+E2 #2	5.70286		+E2+palbo(1uM) #2	2.92
+E2 #3	1062		+E2+palbo(1uM) #3	512		+E2 #3	6.21053		+E2+palbo(1uM) #3	2.99415
-E2+palbo(1uM)						-E2+palbo(1uM)
Sample	Counter Read					Sample	Counter Read
-E2+palbo(1uM) #1	304					-E2+palbo(1uM) #1	1.93631
-E2+palbo(1uM) #2	295					-E2+palbo(1uM) #2	1.68571
-E2+palbo(1uM) #3	267					-E2+palbo(1uM) #3	1.5614
Day 6						Day 6
+E2			+E2+palbo(1uM)			+E2			+E2+palbo(1uM)
Sample	Counter Read		Sample	Counter Read		Sample	Counter Read		Sample	Counter Read
+E2 #1	4160		+E2+palbo(1uM) #1	746		+E2 #1	26.4968		+E2+palbo(1uM) #1	4.75159
+E2 #2	4310		+E2+palbo(1uM) #2	776		+E2 #2	24.6286		+E2+palbo(1uM) #2	4.43429
+E2 #3	3793		+E2+palbo(1uM) #3	730		+E2 #3	22.1813		+E2+palbo(1uM) #3	4.26901
-E2+palbo(1uM)						-E2+palbo(1uM)
Sample	Counter Read					Sample	Counter Read
-E2+palbo(1uM) #1	274					-E2+palbo(1uM) #1	1.74522
-E2+palbo(1uM) #2	290					-E2+palbo(1uM) #2	1.65714
-E2+palbo(1uM) #3	279					-E2+palbo(1uM) #3	1.63158
Day 7						Day 7
+E2			+E2+palbo(1uM)			+E2			+E2+palbo(1uM)
Sample	Counter Read		Sample	Counter Read		Sample	Counter Read		Sample	Counter Read
+E2 #1	4341		+E2+palbo(1uM) #1	704		+E2 #1	27.6497		+E2+palbo(1uM) #1	4.48408
+E2 #2	4214		+E2+palbo(1uM) #2	700		+E2 #2	24.08		+E2+palbo(1uM) #2	4
+E2 #3	4074		+E2+palbo(1uM) #3	724		+E2 #3	23.8246		+E2+palbo(1uM) #3	4.23392
-E2+palbo(1uM)						-E2+palbo(1uM)
Sample	Counter Read					Sample	Counter Read
-E2+palbo(1uM) #1	278					-E2+palbo(1uM) #1	1.7707
-E2+palbo(1uM) #2	297					-E2+palbo(1uM) #2	1.69714
-E2+palbo(1uM) #3	278					-E2+palbo(1uM) #3	1.62573
