# Supplementary material for: Mathematical modelling of breast cancer cells in response to endocrine therapy and Cdk4/6 inhibition
Source: J R Soc Interface. 2020 Aug 26;17(169):20200339. doi: 10.1098/rsif.2020.0339 (PMC7482571; doi:10.1098/rsif.2020.0339)
Supplement: Parameter Cohort: Listing of the 400 Parameter Sets in the Cohort [file rsif20200339supp7.xlsx]

## Sheet: Sheet1
kER	0.0207	0.0207	0.0207	0.0207	0.0207	0.0207	0.0207	0.0207202	0.0207202	0.0207202	0.0207202	0.0711182	0.0207202	0.0207	0.0207	0.0207	0.0207	0.0207	0.0207202	0.0695389	0.0207	0.0207	0.0207	0.0207	0.0207	0.0207	0.0207	0.0207128	0.0711182	0.0711182	0.0207	0.0207	0.0207	0.0207	0.0207	0.0207	0.0207	0.0207	0.0207	0.0207	0.0207202	0.0207	0.0207	0.0207	0.0207	0.0207	0.0207	0.0207	0.0207
kdER	0.1	0.1	0.1	0.1	0.1	0.1	0.1	0.1	0.1	0.1	0.1	0.1	0.1	0.1	0.1	0.1	0.1	0.1	0.1	0.1	0.1	0.1	0.1	0.1	0.1	0.1	0.1	0.1	0.1	0.1	0.1	0.1	0.1	0.1	0.1	0.1	0.1	0.1	0.1	0.1	0.1	0.1	0.1	0.1	0.1	0.1	0.1	0.1	0.1
kdE2ER	0.3	0.3	0.3	0.3	0.3	0.3	0.3	0.3	0.3	0.3	0.3	0.3	0.3	0.3	0.3	0.3	0.3	0.3	0.3	0.3	0.3	0.3	0.3	0.3	0.3	0.3	0.3	0.3	0.3	0.3	0.3	0.3	0.3	0.3	0.3	0.3	0.3	0.3	0.3	0.3	0.3	0.3	0.3	0.3	0.3	0.3	0.3	0.3	0.3
kbE2ER	3464.84	4266.47	4266.47	4266.47	4266.47	4266.48	4266.48	3533.96	3533.96	4266.48	5822.33	5704.5	5822.33	3533.96	3533.96	3533.96	3464.84	3533.96	4266.48	5704.51	4266.48	4266.47	4266.48	4266.48	4266.48	4266.48	4266.48	4266.48	5704.51	5704.51	4266.47	4266.48	4266.48	4266.48	4266.48	4266.48	4266.48	4266.48	3246.28	5178.29	3472.04	5474.05	4266.48	4266.48	4266.48	4266.48	6296.5	4266.48	4266.48
kubE2ER	1	1	1	1	1	1	1	1	1	1	1	1	1	1	1	1	1	1	1	1	1	1	1	1	1	1	1	1	1	1	1	1	1	1	1	1	1	1	1	1	1	1	1	1	1	1	1	1	1
kbICIER	206.809	285.979	206.8	285.979	227.694	206.81	206.818	206.818	206.82	206.817	206.82	208.259	206.82	206.82	206.818	206.819	206.809	206.82	206.82	208.259	206.819	230.781	206.819	346.011	317.472	206.82	206.819	206.82	208.259	208.26	206.81	206.819	206.819	206.819	206.82	206.819	206.82	206.82	206.82	206.82	149.587	206.819	206.82	206.82	206.82	206.82	206.82	206.819	206.82
kubICIER	1	1	1	1	1	1	1	1	1	1	1	1	1	1	1	1	1	1	1	1	1	1	1	1	1	1	1	1	1	1	1	1	1	1	1	1	1	1	1	1	1	1	1	1	1	1	1	1	1
kdICIER	0.518381	0.485671	0.491038	0.485789	0.516413	0.518381	0.518381	0.518381	0.518381	0.642939	0.518381	0.598004	0.518039	0.630158	0.518149	0.629961	0.518381	0.630158	0.517824	0.550499	0.518153	0.514402	0.518042	0.518239	0.518419	0.518381	0.518159	0.518315	0.551129	0.553112	0.517348	0.516531	0.518217	0.518042	0.518311	0.475209	0.518369	0.518371	0.518325	0.475425	0.518264	0.518381	0.518279	0.506364	0.518269	0.518369	0.410623	0.475209	0.518278
kcyclinD1	0.133692	0.137476	0.137476	0.137476	0.134964	0.137476	0.137476	0.13656	0.136927	0.13685	0.137476	0.315328	0.137476	0.135973	0.136457	0.13585	0.133692	0.135973	0.135618	0.315328	0.136856	0.133333	0.137033	0.137163	0.136988	0.137152	0.136925	0.137398	0.315328	0.315328	0.136805	0.135595	0.137033	0.137033	0.137207	0.135006	0.137312	0.137472	0.136945	0.135029	0.13742	0.136798	0.137236	0.136896	0.137368	0.137434	0.137332	0.135006	0.137391
kdcyclinD1	1.73	1.73	1.73	1.73	1.73	1.73	1.73	1.73	1.73	1.73	1.73	1.73	1.73	1.73	1.73	1.73	1.73	1.73	1.73	1.73	1.73	1.73	1.73	1.73	1.73	1.73	1.73	1.73	1.73	1.73	1.73	1.73	1.73	1.73	1.73	1.73	1.73	1.73	1.73	1.73	1.73	1.73	1.73	1.73	1.73	1.73	1.73	1.73	1.73
kcyclinD1E2ER	11.5812	11.5148	10.8588	11.5148	12.0328	11.5734	11.5734	11.5676	11.5695	11.5734	11.5734	20.01	11.5733	11.5695	8.686	11.5693	11.5812	11.5695	11.5486	20.0355	11.5702	11.5721	11.5702	11.5731	8.686	11.5732	11.5702	11.5734	20.0355	20.037	11.5722	12.0349	11.5703	11.5702	11.5731	11.5699	11.5734	11.5733	11.5732	11.5698	11.5733	11.5701	11.5732	11.5732	11.5731	11.5734	11.5731	11.5699	11.5732
pcyclinD1E2ER1	3.61644	2.53831	2.54613	2.53831	2.60435	2.60863	2.60863	2.60785	2.60863	2.60533	2.60863	2.86023	2.60832	2.60863	2.60726	2.60857	3.61644	2.60863	1.0101	2.86252	2.60844	2.60768	2.60837	2.60832	2.60799	2.60838	2.60857	2.60871	2.86023	2.86023	2.60666	2.60707	2.60863	2.60837	2.60836	4.48364	2.60863	2.86618	2.60814	2.6085	2.60863	2.19002	2.60832	2.60817	2.60853	2.60863	2.6084	4.48369	2.60851
pcyclinD1E2ER2	0.16224	0.193262	0.196031	0.193345	0.168297	0.170418	0.170418	0.170418	0.170418	0.215781	0.168099	0.290841	0.168099	0.170418	0.171365	0.170197	0.16224	0.170418	0.1685	0.290841	0.170226	0.169078	0.170319	0.177872	0.162144	0.170448	0.170264	0.17036	0.290841	0.294625	0.165677	0.170125	0.170327	0.170319	0.170236	0.167928	0.170392	0.170401	0.170195	0.168069	0.170304	0.170207	0.170326	0.170307	0.170221	0.170418	0.1701	0.167928	0.170333
kbcyclinD1p21	37.5103	32.0864	32.0864	32.0864	32.0864	32.0864	32.0864	32.083	32.0845	32.0834	32.0847	18.0868	32.0857	32.0845	32.0826	27.6091	37.5103	32.0845	32.0854	18.0871	32.0859	32.0853	32.0861	32.0863	16.0062	32.0864	32.0861	32.0863	18.0868	18.0868	32.0864	34.666	32.086	32.0861	32.0863	35.4974	32.0864	32.0863	16.0061	32.0863	32.0864	32.0862	32.0864	16.006	21.9807	32.0864	32.0863	35.4975	32.0863
kubcyclinD1p21	1	1	1	1	1	1	1	1	1	1	1	1	1	1	1	1	1	1	1	1	1	1	1	1	1	1	1	1	1	1	1	1	1	1	1	1	1	1	1	1	1	1	1	1	1	1	1	1	1
kbcyclinD1palbo	5.17634	5.1529	5.15809	5.1529	5.17305	5.17762	5.17762	7.05543	5.17762	5.14637	5.17762	2.35098	5.17703	5.1767	7.05517	5.1767	5.17634	5.1767	5.17762	2.34554	5.96602	4.60241	5.17348	5.17735	5.17735	5.17737	5.17343	5.17762	2.35098	2.35391	5.17429	5.17652	5.17371	5.17348	5.17728	5.1737	5.1776	5.17756	5.17757	5.17377	5.1775	5.17362	5.17737	5.17729	5.17738	5.1776	5.17737	5.1737	5.1775
kubcyclinD1palbo	1	1	1	1	1	1	1	1	1	1	1	1	1	1	1	1	1	1	1	1	1	1	1	1	1	1	1	1	1	1	1	1	1	1	1	1	1	1	1	1	1	1	1	1	1	1	1	1	1
kcMyc	0.329999	0.302656	0.302656	0.302656	0.340626	0.32829	0.32829	0.328794	0.328794	0.251874	0.329999	0.245953	0.329751	0.328405	0.32795	0.328161	0.329999	0.328405	0.329141	0.245953	0.329904	0.389006	0.329836	0.329889	0.329574	0.329999	0.329841	0.329999	0.245953	0.245953	0.326307	0.329778	0.329999	0.329836	0.329947	0.329933	0.329873	0.329962	0.329486	0.329999	0.329997	0.329999	0.364664	0.329526	0.329897	0.329919	0.329875	0.329999	0.329843
kdcMyc	2.31	2.31	2.31	2.31	2.31	2.31	2.31	2.31	2.31	2.31	2.31	2.31	2.31	2.31	2.31	2.31	2.31	2.31	2.31	2.31	2.31	2.31	2.31	2.31	2.31	2.31	2.31	2.31	2.31	2.31	2.31	2.31	2.31	2.31	2.31	2.31	2.31	2.31	2.31	2.31	2.31	2.31	2.31	2.31	2.31	2.31	2.31	2.31	2.31
kcMycE2ER	14.1688	14.1662	14.1438	14.1662	14.1752	14.166	14.166	14.176	14.1779	14.1756	14.1775	18.0717	14.1775	14.1779	14.1758	14.1779	14.1688	14.1779	14.1775	17.9311	14.175	14.1767	14.1751	14.1775	14.1779	10.5197	14.1751	14.1779	17.9311	17.9311	14.0528	14.1779	14.1752	14.1751	14.1777	14.1776	14.1779	14.1778	14.1778	14.1779	14.1779	14.1751	9.84025	15.6896	14.1778	14.1779	14.1779	14.1776	14.1779
pcMycE2ER1	0.02	0.02	0.02	0.02	0.0269285	0.0238274	0.0238274	0.0250367	0.025216	0.0255516	0.0282219	0.0986553	0.0282219	0.025216	0.0250088	0.0252154	0.02	0.025216	0.0268258	0.0961071	0.0242988	0.0260678	0.0262245	0.0280922	0.0279876	0.0280657	0.0262555	0.0281796	0.0980144	0.098106	0.0223473	0.0268029	0.0244988	0.0262245	0.0280278	0.0277519	0.0281723	0.0281658	0.0279397	0.0278368	0.0281588	0.0263649	0.0280657	0.0278603	0.0281243	0.0282219	0.0280657	0.0278441	0.0281404
pcMycE2ER2	6.96965	6.9979	6.99016	6.99797	6.9968	6.99797	6.99797	6.99644	6.99797	6.94759	6.99797	6.9996	6.99782	6.9975	6.99587	6.99726	6.96965	6.9975	7	6.99474	6.64138	6.99624	6.99561	6.99795	6.9979	6.99797	6.37232	6.99797	6.99971	6.99614	6.99767	6.99787	6.64139	6.99561	6.99796	6.99745	6.99797	6.99791	6.99794	6.99774	6.99797	6.99567	6.35244	6.99778	6.99776	6.99797	6.99792	6.99755	6.99786
kcMycRB1pp	31.0691	37.2861	37.2724	37.2861	37.2973	37.3017	37.3017	37.3012	37.3017	37.3006	37.3017	36.7923	37.3017	40.4077	37.3005	37.3011	31.0691	37.3011	37.3013	36.7932	38.4227	37.298	42.4532	37.3014	46.037	37.3016	37.3016	37.3017	36.7957	36.7923	37.2983	37.3005	37.3017	42.4532	37.3015	37.3011	37.3016	36.0336	46.8326	37.301	37.3016	37.3017	37.3015	41.7021	30.7418	37.3017	37.3014	37.3011	37.3017
pcMycRB1pp1	5.50068	5.44209	5.44978	5.44209	5.50218	5.50447	5.50447	5.50376	5.50447	5.48884	5.50447	6.5337	5.50379	5.50338	5.50284	5.50314	5.50068	5.50338	5.50406	6.52988	5.50404	5.50419	5.50418	6.05809	5.50413	5.50421	5.50417	5.87553	6.52988	6.5376	5.50363	5.50277	5.50428	5.50418	5.50411	5.50425	5.50426	5.50434	5.50414	5.50443	5.50447	5.50427	5.50421	5.50412	5.50424	5.50436	5.50437	5.50425	5.50424
pcMycRB1pp2	5.35058	5.35537	5.35684	5.35537	6.08403	5.35098	5.35098	5.35925	5.35951	5.35879	5.35977	6.9971	5.35952	5.35951	5.35884	5.3594	5.35058	5.35951	5.35977	6.99675	5.35881	5.35867	5.35878	5.35965	5.35948	5.35965	5.35878	5.09748	6.99675	6.99675	5.34892	5.35977	5.35882	5.35878	5.35957	5.48487	5.35968	5.35972	5.35938	5.35711	5.50263	5.3587	5.35965	5.35933	5.35946	5.35977	5.35963	5.48487	5.35976
kp21	1.27642	1.27225	1.27225	1.27225	1.28508	1.28788	1.28788	1.28788	1.28788	1.28788	1.28788	1.46227	1.28788	1.28788	1.28673	1.28766	1.27642	1.28788	1.28718	1.41513	1.28775	1.28428	1.28767	1.28748	1.28769	1.28772	1.28768	1.28788	1.4164	1.41539	1.28788	1.28709	1.28788	1.28767	1.28772	1.28765	1.288	1.28784	1.28758	1.28787	1.2878	1.28785	1.28772	1.28766	1.2877	1.288	1.28757	1.28765	1.28789
kdp21	1.39	1.39	1.39	1.39	1.39	1.39	1.39	1.39	1.39	1.39	1.39	1.39	1.39	1.39	1.39	1.39	1.39	1.39	1.39	1.39	1.39	1.39	1.39	1.39	1.39	1.39	1.39	1.39	1.39	1.39	1.39	1.39	1.39	1.39	1.39	1.39	1.39	1.39	1.39	1.39	1.39	1.39	1.39	1.39	1.39	1.39	1.39	1.39	1.39
pp21cMyc1	8.22787	9.22752	9.21971	9.22752	8.243	8.24314	8.24314	9.24705	9.24705	9.24314	9.24314	6.29796	9.24304	9.24705	9.24705	9.24705	8.22787	9.24705	9.24314	6.29772	8.2427	9.2413	8.24236	9.49611	8.47364	9.24312	8.24236	9.24306	6.3011	6.29827	8.24005	8.24239	8.24246	8.24236	9.24307	9.24294	9.24314	9.24312	9.24309	9.2431	9.24305	8.24239	9.24312	9.24304	8.98059	9.24314	9.24289	9.24301	9.24311
pp21cMyc2	2.42275	2.36532	2.34536	2.36532	2.43417	2.43521	2.43521	2.43492	2.43492	2.43521	2.43521	6.50878	2.43497	2.43374	2.43492	2.43374	2.42275	2.43374	2.5214	6.50817	2.4341	2.54207	2.43407	2.43516	2.4348	2.4352	2.43405	2.43521	6.52476	6.50878	2.43284	2.43485	2.43432	2.43407	2.43512	2.43516	2.4351	2.43516	2.4348	2.4352	2.4352	2.43432	2.4352	2.43479	2.43521	2.43521	2.4351	2.43518	2.43518
kcyclinE	0.799197	0.86835	0.86835	0.86835	0.801288	0.796084	0.796084	0.803744	0.804828	0.80231	0.80585	0.844023	0.805534	0.803164	0.803682	0.803164	0.799197	0.803164	0.80564	0.843473	0.805804	0.803679	0.805621	0.805818	0.805595	0.80585	0.805585	0.805767	0.843473	0.843473	0.79581	0.805362	0.80585	0.805621	0.805787	0.805699	0.805739	0.805828	0.805617	0.821085	0.805709	0.80585	0.805786	0.805617	0.805717	0.805739	0.805653	0.805699	0.805665
kdcyclinE	1.39	1.39	1.39	1.39	1.39	1.39	1.39	1.39	1.39	1.39	1.39	1.39	1.39	1.39	1.39	1.39	1.39	1.39	1.39	1.39	1.39	1.39	1.39	1.39	1.39	1.39	1.39	1.39	1.39	1.39	1.39	1.39	1.39	1.39	1.39	1.39	1.39	1.39	1.39	1.39	1.39	1.39	1.39	1.39	1.39	1.39	1.39	1.39	1.39
kbcyclinEp21	20.9305	20.8927	20.8927	20.8927	20.9374	18.9846	18.9846	20.9389	20.9396	20.9363	20.9385	17.1813	20.9377	20.9395	18.0084	20.9392	20.9305	20.9395	20.9396	17.1813	20.9369	20.9354	20.9368	20.9393	20.9393	20.9394	20.9369	20.9395	17.1813	17.1813	18.9819	20.9384	20.9369	20.9368	20.9393	20.9356	27.0715	15.3034	20.9392	20.9357	20.9395	20.9369	20.9395	20.9393	20.9396	20.9396	20.9394	20.9356	20.9395
kubcyclinEp21	1	1	1	1	1	1	1	1	1	1	1	1	1	1	1	1	1	1	1	1	1	1	1	1	1	1	1	1	1	1	1	1	1	1	1	1	1	1	1	1	1	1	1	1	1	1	1	1	1
kRB1	4.26401	3.26297	3.26308	3.26308	6.08687	4.26698	4.26698	3.26522	3.26587	3.26637	3.26698	3.68611	3.26698	3.26587	3.265	3.99553	4.26401	3.26587	3.26698	3.62751	4.26505	3.26494	3.66289	3.26679	3.26666	3.26689	3.66285	3.26688	3.62751	3.63209	4.27	4.26531	4.26517	3.66289	3.26689	3.26698	3.2669	3.26691	3.2668	3.26688	3.26695	4.26489	3.37898	2.55119	3.26678	3.2669	3.26688	3.26686	3.26687
kdRB1	0.35	0.35	0.35	0.35	0.35	0.35	0.35	0.35	0.35	0.35	0.35	0.35	0.35	0.35	0.35	0.35	0.35	0.35	0.35	0.35	0.35	0.35	0.35	0.35	0.35	0.35	0.35	0.35	0.35	0.35	0.35	0.35	0.35	0.35	0.35	0.35	0.35	0.35	0.35	0.35	0.35	0.35	0.35	0.35	0.35	0.35	0.35	0.35	0.35
kRB1RB1pp	390.847	390.842	390.873	390.842	390.867	468.844	468.844	324.773	390.867	390.868	390.868	566.868	300	390.866	324.772	390.866	390.847	390.866	390.868	858.734	390.867	390.869	390.867	390.869	390.869	390.87	390.867	390.869	858.736	858.735	468.843	390.868	390.867	390.867	390.869	300	390.869	390.869	390.869	300	390.869	390.867	390.87	390.869	390.869	545.339	390.869	300	390.869
pRB1RB1pp1	9.80849	10.7098	10.7001	10.7098	10.7588	8.059	8.059	10.7606	10.7606	10.7599	10.7606	14.5289	10.7606	10.7606	10.7604	10.7606	9.80849	10.7606	10.7606	14.5274	10.7597	10.7582	10.7596	10.7603	10.7603	10.7604	10.7597	10.7605	14.5274	14.5274	8.059	10.7594	10.7599	10.7596	10.7604	10.7575	10.7606	10.7605	10.3547	10.7576	10.7605	10.7599	10.7605	10.7602	10.7605	10.7606	10.7605	10.7576	10.7605
pRB1RB1pp2	6.45313	6.80917	6.70419	6.70181	5.28123	6.99999	6.99999	5.72218	6.52466	7	7	6.85388	7	7	5.72188	6.62704	7	6.7357	7	6.99875	6.50149	6.80371	5.76223	6.36357	5.8663	6.94231	5.71774	6.15108	6.99875	6.99875	7	7	5.98505	6.27665	6.72661	6.78548	6.31506	7	6.10982	7	7	5.55556	7	7	7	7	7	6.03618	6.26766
kRB1cyclinD1	14.0134	11.2847	11.6351	11.2849	8.83514	14.0134	14.0134	15.0134	15.0134	15.0115	15.0134	24.8602	16.0586	15.4994	15.0134	15.4993	14.0134	15.4994	15.0124	24.8602	14.0113	15.0106	14.0117	19.1023	15.0134	19.1023	14.0117	15.0134	24.868	24.8602	20.4106	14.0118	14.0114	14.0117	19.1022	10.9392	15.0134	15.0133	15.0133	12.2507	15.0133	14.0114	19.1023	15.0133	15.0132	15.0134	15.0133	15.0134	15.0133
kRB1pdepho	14.069	23.5725	23.5763	23.5725	13.259	23.6192	23.6192	23.6148	23.6154	23.6181	23.6192	25.159	23.6192	23.6139	23.614	23.6137	14.069	23.6139	23.6181	25.159	14.0845	24.9324	22.5984	23.6191	23.619	23.6191	14.0847	13.259	25.1277	25.159	23.6192	14.0835	14.0847	22.5984	23.6191	23.6178	23.6192	23.6192	23.619	23.6181	23.6192	14.0845	23.6192	23.619	23.6192	23.6192	23.6189	23.6179	23.6191
kdRB1p	0.8	0.8	0.8	0.8	0.8	0.8	0.8	0.8	0.8	0.8	0.8	0.8	0.8	0.8	0.8	0.8	0.8	0.8	0.8	0.8	0.8	0.8	0.8	0.8	0.8	0.8	0.8	0.8	0.8	0.8	0.8	0.8	0.8	0.8	0.8	0.8	0.8	0.8	0.8	0.8	0.8	0.8	0.8	0.8	0.8	0.8	0.8	0.8	0.8
kRB1pcyclinE	4.3656	5.30579	5.31206	5.30596	4.36651	4.37065	4.37065	5.36903	5.37065	5.36986	5.36803	3.86108	5.36803	5.36898	5.36875	5.36898	4.3656	5.36898	5.37261	3.82076	4.37054	5.36817	4.37043	5.37039	5.37021	5.37044	4.37052	5.37065	3.81685	3.8221	4.37065	4.37261	4.37065	4.37043	5.37044	5.36773	5.58458	5.37078	5.37019	5.36783	5.37062	4.37054	5.37044	5.37021	5.37043	5.37065	5.37033	5.36773	5.37054
kRB1ppdepho	5.5772	9.26101	9.26101	9.26101	9.27175	9.27272	9.27272	9.2725	9.2725	9.2705	9.26882	11.7138	9.26873	9.2725	9.27201	9.27237	5.5772	9.2725	9.27161	11.7123	9.26971	9.27233	9.26965	9.27236	9.27262	9.27256	9.26962	9.27272	11.716	11.7138	9.26989	9.27099	9.26989	9.26965	9.27256	9.27257	9.27263	9.2727	9.27244	9.27272	9.27262	9.26981	10.2106	9.27246	9.27253	9.27263	9.27261	9.27257	9.27255
kdRB1pp	0.05	0.05	0.05	0.05	0.05	0.05	0.05	0.05	0.05	0.05	0.05	0.05	0.05	0.05	0.05	0.05	0.05	0.05	0.05	0.05	0.05	0.05	0.05	0.05	0.05	0.05	0.05	0.05	0.05	0.05	0.05	0.05	0.05	0.05	0.05	0.05	0.05	0.05	0.05	0.05	0.05	0.05	0.05	0.05	0.05	0.05	0.05	0.05	0.05
pcyclinD1RB11	14.0275	14.0135	14.0135	14.0135	13.3853	14.0135	14.0135	14.0121	14.0135	13.9509	14.0135	13.8646	12.5419	14.0135	12.5691	14.0135	14.0275	14.0135	14.0124	13.8613	14.0135	10.6608	11.576	16.176	12.4823	16.176	11.576	14.0135	13.863	13.863	14.0098	14.0121	14.0135	14.4286	16.1759	10.3156	14.0134	14.0135	12.4823	14.0114	14.0135	16.4702	16.1759	13.4933	14.0134	14.0135	14.0133	14.0114	14.0135
pcyclinD1RB12	1.75472	3.54713	3.1884	3.1884	1.73	2.69713	2.1884	3.1884	3.1884	3.1853	3.18463	4.32399	3.18463	3.1884	3.18813	3.18829	1.75472	3.1884	3.46624	4.96336	1.73	3.18737	1.73	3.1883	3.18811	3.1884	1.73	3.18828	4.96336	4.96336	2.69713	1.73	1.73	1.73	3.18852	3.18828	3.18828	3.18835	3.60816	3.1883	3.1883	1.73	3.1884	3.18023	3.18819	3.18828	3.02509	3.18833	3.18818
pRB1pdepho1	0.656238	0.661548	0.661548	0.661548	0.673511	0.677173	0.677173	0.676005	0.677173	0.677173	0.677173	2.98967	0.677169	0.676128	0.676005	0.676128	0.656238	0.676128	0.675578	2.98967	0.676741	0.674386	0.677005	0.677026	0.676973	0.677085	0.677005	0.677173	2.99213	2.99299	0.6	0.676448	0.676864	0.677005	0.677035	0.675184	0.677173	0.677089	0.676896	0.67531	0.67708	0.676949	0.677085	0.676936	0.6	0.677173	0.677006	0.675184	0.677106
pRB1pdepho2	6.98816	7	7	7	6.99982	7	7	7	7	7	7	6.67862	7	6.736	6.99976	6.99801	6.98816	6.99807	7	6.98682	6.9996	6.99993	6.99972	6.99974	6.99952	6.99994	6.99972	6.99991	6.99031	6.98764	7	6.99816	6.99979	6.90146	7	6.99826	6.48966	6.99994	6.99958	6.99833	7	6.99971	6.9998	6.99991	6.4897	6.48977	6.99989	6.99826	6.48972
pcyclinERB1p1	5.34748	10.2836	10.2651	10.2836	5.35272	5.35444	5.35444	6.34929	6.35082	6.35116	6.35444	17.4069	6.35444	6.35082	6.34887	6.35071	5.34748	6.35082	6.35409	17.4094	5.35436	6.35259	5.35435	6.35393	6.35441	6.35414	5.35435	6.35437	17.4069	17.4069	5.35122	5.35283	5.35444	5.35435	6.35414	6.35439	6.35444	6.35436	6.35437	6.35432	6.35437	6.1599	6.35414	6.35438	6.35442	6.35444	7.46356	6.35439	7.02422
pcyclinERB1p2	0.34324	0.319131	0.319131	0.319131	0.350114	0.350381	0.350381	0.350343	0.350381	0.28405	0.350381	0.479873	0.349814	0.352334	0.349339	0.352334	0.341737	0.352334	0.348523	0.480026	0.35024	0.394092	0.350362	0.350332	0.349581	0.350337	0.350362	0.350381	0.479873	0.479873	0.345819	0.348615	0.350381	0.350362	0.350361	0.348268	0.350381	0.407869	0.349616	0.348467	0.350259	0.350246	0.350381	0.317112	0.350269	0.350381	0.350178	0.348326	0.350369
pRB1ppdepho1	66.4811	59.7952	59.7953	59.7953	64.421	66.4811	66.4811	59.8446	59.8461	59.3804	59.8461	50.8751	59.8461	59.8451	59.8443	59.8451	66.4811	59.8451	59.8443	50.8751	65.711	59.8444	65.7111	59.8459	59.8462	59.8461	65.7111	59.8461	50.8751	50.8751	66.4811	64.4222	65.7112	65.7111	59.8461	59.8458	62.6199	59.846	59.8461	59.8458	59.8461	70.2216	59.8461	59.8461	62.6199	62.6199	59.846	59.8458	62.6199
pRB1ppdepho2	2.10566	2.08617	2.08617	2.08617	2.10812	2.10204	2.10204	2.10459	2.10644	2.10624	2.10961	2.93549	2.10961	2.10644	2.10429	2.10644	2.10566	2.10644	2.10905	2.93963	2.10801	2.1074	2.10807	2.25452	2.10939	2.10955	2.10819	2.10961	2.93745	2.93478	2.10151	2.10917	2.10825	2.10807	2.10953	2.10954	2.10961	2.10957	2.1093	2.10945	2.10958	2.10824	2.10961	2.10946	2.37577	2.10961	2.10955	2.10954	2.10961
kpro	0.12513	0.0727175	0.0727175	0.0727175	0.119487	0.119593	0.119593	0.116022	0.116022	0.118418	0.119593	0.0894873	0.119023	0.116022	0.114922	0.116004	0.12513	0.116022	0.118288	0.0891822	0.117416	0.128936	0.117431	0.119593	0.119151	0.119593	0.117431	0.119551	0.0894873	0.0894873	0.118463	0.118158	0.117578	0.117431	0.119552	0.119295	0.119493	0.119475	0.11918	0.119569	0.119593	0.117557	0.119521	0.119009	0.119553	0.101492	0.119535	0.119369	0.119578
kproRB1pp	272.008	482.837	501.59	482.837	307.623	301.707	315.628	297.552	297.553	325.167	266.303	309.01	266.302	297.551	297.552	297.551	272.008	297.551	225.697	309.01	331.739	266.298	331.739	264.6	266.302	264.6	331.739	270.594	308.881	309.002	301.707	307.624	331.739	331.739	264.6	266.302	266.303	266.303	266.302	266.303	266.303	331.739	264.6	266.302	266.302	266.303	266.302	266.302	266.303
pproRB1pp1	5.99783	5.99386	5.99386	5.99386	6.00295	6.00558	6.00558	6.00457	6.00558	6.00174	6.00534	7.01403	6.00534	6.00372	6.00371	6.00372	5.99783	6.00372	6.00556	7.01382	6.00458	6.00314	6.0046	6.00531	6.00501	6.00534	6.00455	6.00558	7.01358	7.01735	6.0043	6.00548	6.00464	6.0046	6.00523	6.00494	6.00557	6.0055	6.00507	6.00495	6.00553	6.00464	6.00534	6.00505	6.0055	6.00558	6.00545	6.00494	6.00557
pproRB1pp2	6	6	6	6	6	6	6	6	6	6	6	6	6	6	6	6	6	6	6	6	6	6	6	6	6	6	6	6	6	6	6	6	6	6	6	6	6	6	6	6	6	6	6	6	6	6	6	6	6
kcarrying	30.8937	37.3429	37.3429	37.3429	38.6159	38.6329	38.6329	37.3859	37.3859	37.3847	37.3834	39.3795	37.3834	37.385	53.4069	37.3848	30.8937	37.385	36.628	39.3788	22.9868	37.3822	22.987	52.0269	37.3854	45.5619	22.9869	37.3859	39.3831	39.3795	38.6329	38.6165	22.987	22.987	46.4124	37.3847	37.3857	37.3858	37.3855	37.3847	37.3859	22.987	37.3859	37.3855	37.3857	37.3858	37.3857	37.3847	37.3857
E2dep1	9e-05	9e-05	9e-05	9e-05	0.000103691	9e-05	9.6676e-05	9e-05	9.6676e-05	9e-05	9.6676e-05	9.37938e-05	9e-05	9e-05	9e-05	9e-05	9e-05	9e-05	9e-05	9.37938e-05	9e-05	9e-05	9e-05	9e-05	9e-05	9.6676e-05	9e-05	9e-05	9.37938e-05	9.37938e-05	9e-05	0.000103155	9e-05	9e-05	9e-05	9e-05	9.6676e-05	9e-05	9e-05	9.6676e-05	9.6676e-05	9e-05	9.66611e-05	9e-05	9e-05	9.66611e-05	9e-05	9e-05	9e-05
E2dep2	9.122e-06	9.122e-06	9.122e-06	9.122e-06	9.122e-06	9.122e-06	9.122e-06	9.122e-06	9.122e-06	9.122e-06	9.122e-06	9.122e-06	1.00757e-05	1.06235e-05	1.08747e-05	1.12264e-05	1.29367e-05	1.29367e-05	1.29367e-05	1.52032e-05	1.65991e-05	1.68969e-05	1.82957e-05	1.83264e-05	1.84511e-05	1.86995e-05	1.87378e-05	1.88495e-05	1.90179e-05	1.90179e-05	1.91853e-05	1.91853e-05	1.91853e-05	1.91962e-05	1.92235e-05	1.9361e-05	1.93647e-05	1.95702e-05	1.97213e-05	1.98171e-05	1.98246e-05	1.99052e-05	1.99558e-05	1.99693e-05	1.9985e-05	2.00262e-05	2.01267e-05	2.01512e-05	2.01769e-05
			Mathematical modeling of breast cancer cells in response to endocrine therapy and Cdk4/6 inhibition
			Journal of the Royal Society Interface
			Wei He, Diane M. Demas, Isabel P. Conde, Ayesha N. Shajahan-Haq, William T. Baumann
[truncated: 351 more columns]
